# Supplementary material for: Tracking the Pliensbachian–Toarcian Karoo firewalkers: Trackways of quadruped and biped dinosaurs and mammaliaforms
Source: PLoS One. 2020 Jan 29;15(1):e0226847. doi: 10.1371/journal.pone.0226847 (PMC6988920; doi:10.1371/journal.pone.0226847)
Supplement: S1 Table — https://doi.org/10.6084/m9.figshare.9197558.v1. (XLSX) [file pone.0226847.s001.xlsx]

## Sheet: Track data
	Footprint #	Foot Length (FL)	Foot Width (FW)	FL/FW ratio	AT angle	ATL	ATW	ATL/ATW ratio	ATL/FW ratio	Toe extension (te)	te/FW	total divarication II^IV	II^III	III^IV	Manus Length (ML)	Manus Width (MW)	ML/MW ratio
	Trackway A
	1	4.2	3.6	1.16667	–	–	–	–	–	N/A	N/A	N/A	N/A	N/A	1.9	2.3	0.826087
	2	4.2	2.9	1.44828	118	1	2.6	0.384615	0.344828	1.1	0.37931	52	25	27	1.7	2	0.85
	3	4.3	3.5	1.22857	86	1.5	3	0.5	0.428571	1.2	0.342857	52	26	26	2.3	2.2	1.04545
	4	4.2	3.4	1.23529	111	1.2	2.9	0.413793	0.352941	1.04	0.305882	46	20	26	1.2	1.8	0.666667
	5	4.2	3.4	1.23529	94	1.5	2.6	0.576923	0.441176	1.2	0.352941	47	25	22	1.7	1.5	1.13333
	6	4.2	3.2	1.3125	98	1.3	2.7	0.481481	0.40625	1.2	0.375	N/A	N/A	23	1.6	2	0.8
	7	5	4.1	1.21951	–	–	–	–	–	N/A	N/A	N/A	N/A	N/A	1.5	1.8	0.833333	poorly defined track
	8	4	3.9	1.02564	115.8	1.6	3.7	0.432432	0.410256	1.5	0.384615	56.8	30.4	22.5	1.7	1.8	0.944444
	Average	4.35	3.41667	1.27317	101.4	1.3	2.76	0.471363	0.394753	1.148	0.351198	49.25	24	24.8	1.7	1.925	0.883117
	Trackway B
	1	2.4	2.4	1	–	–	–	–	–	N/A	N/A	N/A	N/A	N/A	0.6	0.7	0.857143
	2	3	2.2	0.6*	–	–	–	–	–	N/A	N/A	N/A	N/A	N/A	–	–	–	length unclear*
	3	1	1.8	0.555556	–	–	–	–	–	N/A	N/A	N/A	N/A	N/A	0.9	0.8	1.125	The best track, best defined digits
	4	2.5	1.7	1.47059	–	–	–	–	–	N/A	N/A	N/A	N/A	N/A	unclear	unclear	–
	Average	2.225	2.025	1.00871	–	–	–	–	–	N/A	N/A	N/A	N/A	N/A	0.6	0.7	0.991071
	Trackway C
	1	12.5	8.5	1.47059	62	7	8.1	0.864198	0.823529	6.7	0.788235	N/A	N/A	N/A	–	–	–
	2	14.2	9.2	1.54348	69	7.2	9.2	0.782609	0.782609	6.5	0.706522	N/A	N/A	20	–	–	–
	3	14.2	8.5	1.67059	68	6.5	8.2	0.792683	0.764706	6	0.705882	29	17	12	–	–	–
	4	14.2	8.8	1.61364	70	6.2	8.5	0.729412	0.704545	6	0.681818	37	17	20	–	–	–
	5	13	8.5	1.52941	82	5.6	8.5	0.658824	0.658824	4.7	0.552941	48	23	25	–	–	–
	6	16.8	8.9	1.88764	69.6	6.3	8.4	0.75	0.707865	6.4	0.719101	35.8	21.5	15.1
	Average	14.15	8.73333	1.61922	70.1	6.46667	8.48333	0.762954	0.740346	6.05	0.692417	38	19.625	18.42	–	–	–
	Trackway D
	1	*3	3.2	0.9375	–	–	–	–	–	N/A	N/A	N/A	N/A	N/A	–	–	–
	2	3.4	2.3	1.47826	–	–	–	–	–	N/A	N/A	N/A	N/A	N/A	–	–	–
	3	3.6	2.8	1.28571	–	–	–	–	–	N/A	N/A	N/A	N/A	N/A	–	–	–
	Average	3	2.76667	1.23383	–	–	–	–	–	N/A	N/A	N/A	N/A	N/A	–	–	–
	Trackway E
	1	2.4	2.2	1.09091	–	–	–	–	–	N/A	N/A	N/A	N/A	N/A	–	–	–
	2	*1.8	2.3	0.782609	–	–	–	–	–	N/A	N/A	N/A	N/A	N/A	–	–	–
	3	2.4	2.1	1.14286	–	–	–	–	–	N/A	N/A	N/A	N/A	N/A	–	–	–
	4	2.6	2.4	1.08333	–	–	–	–	–	N/A	N/A	N/A	N/A	N/A	–	–	–
	Average	2.3	2.25	1.02493	–	–	–	–	–	N/A	N/A	N/A	N/A	N/A	–	–	–
	Footprint #	Foot Length (FL)	Foot Width (FW)	FL/FW ratio	AT angle	ATL	ATW	ATL/ATW ratio	ATL/FW ratio	Toe extension (te)	te/FW	total divarication II^IV	II^III	III^IV	Manus Length (ML)	Manus Width (MW)	ML/MW ratio
	Chewore trackway (Lingham-Soliar and Borderick, 2000)
	1	3.7	3.6	1.02778	122	1	3.3	0.30303	0.277778	1	0.277778	50	27	27	1.6	1	1.6
	2	3.8	3.1	1.22581	117	0.9	2.8	0.321429	0.290323	1	0.322581	41	20	29	1.7	1.2	1.41667
	3	4.2	2.9	1.44828	91	1.2	2.9	0.413793	0.413793	1.3	0.448276	48	22	26	1.2	1.3	0.923077
	4	4.3	3.5	1.22857	115	0.8	3	0.266667	0.228571	0.9	0.257143	54	22	30	1.6	1.3	1.23077
	5	3.6	3.6	1	95	1.3	3.2	0.40625	0.361111	1.2	0.333333	54	23	32	N/A	N/A	N/A
	6	3.1	2.5	1.24	100	0.9	2.4	0.375	0.36	0.8	0.32	52	23	25	1.2	1.2	1
	7	3.6	2.5	1.44	117	0.8	2.2	0.363636	0.32	0.7	0.28	42	22	18	N/A	N/A	N/A
	8	4.8	2.8	1.71429	91	1.9	2.7	0.703704	0.678571	1.7	0.607143	42	25	22	2.8	2.2	1.27273
	9	2.9	3.6	0.805556	125	1	3.2	0.3125	0.277778	0.8	0.222222	71	36	34	2.9	2.3	1.26087
	10	3.8	2.6	1.46154	103	0.7	2.6	0.269231	0.269231	1	0.384615	50	26	28	2.9	2.3	1.26087
	Average	3.78	3.07	1.25918	107.6	1.05	2.83	0.373524	0.347716	1.04	0.345309	50.4	24.6	27.1	1.9875	1.6	1.24219

## Sheet: Trackway data
Trackway	Footprint No.	FL	FW	FL/FW ratio	PP		PS		P ANG	PR	Digits (Y/N)	No. of P digits	LII	LIII	LIV	TRp	PTW	Handprint (Y/N)	ML	MW	ML/MW ratio	MP		MS		M ANG		MR	No. of M digits	P-M Distance	MTW	TRm	SWL	SWR	SWM	OW	PTR
A	1	4.2	3.6	1.16667	1 to 2	30	1 to 3	55	163	-1	N	unclear	unclear	unclear	unclear	unclear	6.3	Y	1.9	2.3	0.826087	1 to 2	26	1 to 3	56	1 to 3	177	1	unclear	1.1	2.2	unclear	3.3	4	3.65	7.6	48.0263
	2	4.2	2.9	1.44828	2 to 3	23	2 to 4	50	143	-1	Y	3	2.8	3.2	2.3	12	9.3	Y	1.7	2	0.85	2 to 3	30	2 to 4	51	2 to 4	162	1	unclear	6.1	2.1	unclear	3.7	4.6	4.15	10.9	38.0734
	3	4.3	3.5	1.22857	3 to 4	23	3 to 5	56	157	-1	Y	3	2.3	3.5	2	21	9	Y	2.3	2.2	1.04545	3 to 4	22	3 to 5	55	3 to 5	189	1	3	4	3.5	24.3	3.9	4.1	4	8.8	45.4545
	4	4.2	3.4	1.23529	4 to 5	34	4 to 6	64	152	-1	Y	3	2.2	2.8	2	28	10.3	Y	1.2	1.8	0.666667	4 to 5	33	4 to 6	67	4 to 6	191	1	unclear	8.4	–	unclear	3.8	4.2	4	11.2	35.7143
	5	4.2	3.4	1.23529	5 to 6	32	5 to 7	64	155	-1	Y	3	2.4	3.6	2.3	16	10	Y	1.7	1.5	1.13333	5 to 6	34	5 to 7	64	5 to 7	187	1	3	3.8	–	19	4.1	3.7	3.9	10.1	38.6139
	6	4.2	3.2	1.3125	6 to 7	38	–	–	–	-1	Y	3	3	3.5	2.5	18	9.3	Y	1.9	2	0.95	6 to 7	31	–	–	–	–	1	unclear	7.4	–	28.8	–	–	–	–	–
	7	5	4.1	1.21951	–	–	–	–	–	-1	Y	3	2.8	4	2.6	26	–	Y	1.5	1.8	0.833333		–	–	–	–	–	1	unclear	2.9	–	unclear	–	–	–	–	–
	Average	4.32857	3.44286	1.26373		30		57.8	154			3	2.58333	3.43333	2.28333	20.1667	9.03333		1.74286	1.94286	0.900696		29.3333		58.6		181.2		3	4.81429	2.6	24.0333	3.76	4.12	3.94	9.72	41.1765
B	1	2.4	2.4	1	1 to 2	17	1 to 3	24	116	-1	unclear	unclear	–	–	–	unclear	9.3	?Y	0.6	0.7	0.857143	1 to 2	–	1 to 3	20.3	–	–	unclear	unclear	19	–	–	–	–	–	–	–
	2	3	2.2	1.36364	2 to 3	13	2 to 4	24	106	-1	unclear	unclear	–	–	–	unclear	10.5	N	–	–	–	2 to 3	–	2 to 4	–	–	–	–	–	–	–	–	–	–	–	–	–
	3	1	1.8	0.555556	3 to 4	16	–	–	–	-1	yes	3 or 4	–	–	–	unclear	11.6	?Y	0.9	0.8	1.125	3 to 4	–	–	–	–	–	unclear	unclear	13.8	–	–	–	–	–	–	–
	4	2.5	1.7	1.47059	–	–	–	–	–	unclear	unclear	unclear	–	–	–	unclear	–	?Y	unclear	unclear	–	–	–	–	–	–	–	unclear	unclear	unclear	–	–	–	–	–	–	–
	Average	2.225	2.025	1.09745		15.3333		24	111								10.4667		0.6	0.7	0.857143									16.4
																																							Trackway	No. of Pes Traces	No. of Manus traces	Trackway Length	Trackway Width
	1	12.5	8.5	1.47059	1 to 2	71	1 to 3	140	185	1	Y	3	–	9.4	–	5	16.06	N	–	–	–	–	–	–	–	–	–	–	–	–	–	–	–	–	–	–	–		A	5	0	331	26
	2	14.2	9.2	1.54348	2 to 3	68	2 to 4	142	190	1	Y	3	8.6	12.8	10.9	6.5	15.52	N	–	–	–	–	–	–	–	–	–	–	–	–	–	–	–	–	–	–	–		B	7	7	181	15
C	3	14.2	8.5	1.67059	3 to 4	75	3 to 5	148	173	1	Y	3	8.4	12.6	8.9	2.9	15.69	N	–	–	–	–	–	–	–	–	–	–	–	–	–	–	–	–	–	–	–		C	4	3	47	14
	4	14.2	8.8	1.61364	4 to 5	74			–	-1	Y	3	7.7	–	–	9.1	15.86	N	–	–	–	–	–	–	–	–	–	–	–	–	–	–	–	–	–	–	–		D	3	0	43	9
	5	13	8.5	1.52941					–	1	Y	3	6.4	–	7.1	7	–	N	–	–	–	–	–	–	–	–	–	–	–	–	–	–	–	–	–	–	–		E	4	0	80	11
	Average	13.62	8.7	1.56554		72		143.333	182.667				7.775	11.6	8.96667	6.1	15.7825																						Chewore	10	8	168	36
D	1	*3	3.2	0.9375	1 to 2	22	1 to 3	38.7	–	–	unclear	unclear	–	–	–	–	–	N	–	–	–	–	–	–	–	–	–	–	–	–	–	–	–	–	–	–	–
	2	3.4	2.3	1.47826	2 to 3	20	–	–	–	–	unclear	unclear	–	–	–	–	–	N	–	–	–	–	–	–	–	–	–	–	–	–	–	–	–	–	–	–	–
	3	3.6	2.8	1.28571	–	–	–	–	–	–	unclear	unclear	–	–	–	–	–	N	–	–	–	–	–	–	–	–	–	–	–	–	–	–	–	–	–	–	–
	Average	3.5	2.76667	1.23383		21		38.7
E	1	2.4	2.2	1.09091	1 to 2	27	1 to 3	51.1	–	–	unclear	unclear	–	–	–	–	–	N	–	–	–	–	–	–	–	–	–	–	–	–	–	–	–	–	–	–	–
	2	*1.8	2.3	0.782609	2 to 3	30	2 to 4	43.2	–	–	unclear	unclear	–	–	–	–	–	N	–	–	–	–	–	–	–	–	–	–	–	–	–	–	–	–	–	–	–
	3	2.4	2.1	1.14286	3 to 4	22	–	–	–	–	unclear	unclear	–	–	–	–	–	N	–	–	–	–	–	–	–	–	–	–	–	–	–	–	–	–	–	–	–
	4	2.6	2.4	1.08333	–	–	–	–	–	–	unclear	unclear	–	–	–	–	–	N	–	–	–	–	–	–	–	–	–	–	–	–	–	–	–	–	–	–	–
	Average	2.46667	2.25	1.02493		26.3333
Chewore (Lingham-Soliar and Broderick, 2000)	1	3.7	3.6	1.02778	1 to 2	20.8	1 to 3	38.2	148	-1	Y	3	2.5	2.9	2.6	20	8.6	Y	1.6	1	1.6	1 to 2	16.4	1 to 3	37.3	1 to 3	175	1	unclear	5.8	2.9	unclear	3.9	3.2	3.9	8.2	47.561
	2	3.8	3.1	1.22581	2 to 3	19.9	2 to 4	39.3	153	-1	Y	3	2.9	3.3	2.9	10	7.6	Y	1.7	1.2	1.41667	2 to 3	21	2 to 4	38.5	2 to 4	182	1	unclear	6.1	3.6	unclear	3.8	3.1	3.8	7.3	52.0548
	3	4.2	2.9	1.44828	3 to 4	21.7	3 to 5	40.4	144	-1	Y	3	2.8	4	3.6	48	9.2	Y	1.2	1.3	0.923077	3 to 4	17.6	3 to 5	–	8 to 10	187	1	unclear	4.1	3.7	unclear	3.5	3.6	3.5	9.9	35.3535
	4	4.3	3.5	1.22857	4 to 5	22.3	4 to 6	41.8	167	-1	Y	3	3.2	3.7	3.3	8	7	Y	1.6	1.3	1.23077	4 to 5	–	4 to 6	41.4	–	–	1	unclear	6.1	–	unclear	4.1	3.3	4.1	5.6	73.2143
	5	3.6	3.6	1	5 to 6	20.4	5 to 7	42.8	120	-1	Y	3	2,3,	3.4	2.8	21	11	N	–	–	–	5 to 6	–	5 to 7	–	–	–	–	–	–	–	–	3.8	2.5	3.8	13.4	28.3582
	6	3.1	2.5	1.24	6 to 7	19.1	6 to 8	34.5	134	-1	Y	3	1.9	2.9	2.5	41	9.8	Y	1.2	1.2	1	6 to 7	–	6 to 8	36.2	–	–	1	unclear	4.7	–	unclear	2.6	3	2.6	9.7	26.8041
	7	3.6	2.5	1.44	7 to 8	19.8	7 to 9	35.3	136	-1	Y	3	2.9	3.4	2.9	15	9.3	N	–	–	–	7 to 8	–	7 to 9	–	–	–	–	–	–	–	–	3.2	3.2	3.2	9.5	33.6842
	8	4.8	2.8	1.71429	8 to 9	19	8 to 10	39.1	142	-1	Y	3	2.5	4.2	2.9	16	9.7	Y	2.8	2.2	1.27273	8 to 9	19.3	8 to 10	36.5	–	–	1	3	5	–	25.6	3.8	3.4	3.8	9.8	38.7755
	9	2.9	3.6	0.805556	9 to 10	22.7	–	–	–	-1	Y	3	unclear	unclear	unclear	unclear	–	Y	2.9	2.3	1.26087	9 to 10	17.4		–	–	–	1	3	6.7	–	19.3	–	–	–	–	–
	10	3.8	2.6	1.46154	–	–	–	–	–	-1	Y	3	2.9	3.7	2.9	15	–	Y	2.9	2.3	1.26087		–		–	–	–	1	3	4.3	–	14.9	–	–	–	–	–
	Average	3.78	3.07	1.25918		20.6333		38.8667	143				2.7	3.5	2.93333	21.5556	9.025		1.9875	1.6	1.24562		18.34		37.98		181.333	1	3	5.35	3.4	19.9333	3.5875	3.1625	3.5875	9.175	41.9757
Trackway	Footprint No.	FL	FW	FL/FW ratio	PP		PS		P ANG	PR	Digits (Y/N)	No. of P digits	LII	LIII	LIV	TRp	PTW	Handprint (Y/N)	ML	MW	ML/MW ratio	MP		MS		M ANG		MR	No. of M digits	P-M Distance	MTW	TRm	SWL	SWR	SWM	OW	PTR

## Sheet: Speeds
Highlands trackways (this study)	Track #	Average FL	Stride	Allometric			Morphometric
				H	gait	speed	H	gait	speed
	Trackway A
	1 to 3	4.3	55	19	2.91845	2.5	20.64	2.66473	2.08955
	2 to 4	4.2	50	18	2.72142	2	20.16	2.48016	1.86108
	3 to 5	4.25	56	19	3.00929	2.6	20.4	2.7451	2.1689
	4 to 6	4.2	64	18	3.48342	3.1	20.16	3.1746	2.90732
	5 to 7	4.6	64	20	3.15745	2.9	22.08	2.89855	2.70818
	Average	4.31	57.8	18.8	3.05801	2.62	20.688	2.79263	2.34701
	Trackway C
	1 to 3	13.35	140	58.7178	2.38428	3.00004	60.075	2.33042	2.93589
	2 to 4	14.2	142	62.9985	2.25402	2.8651	63.9	2.22222	2.82692
	3 to 5	13.6	148	59.973	2.46778	3.18677	61.2	2.4183	3.12621
	Average	13.7167	143.333	60.5631	2.36869	3.0173	61.725	2.32365	2.96301
Chewore trackway (Lingham-Soliar and Borderick, 2000)	Track #	Average FL	Stride	Allometric			Morphometric
				H	gait	speed	H	gait	speed
	1 to 3	3.95	38.2	17.1945	2.22164	1.46587	18.96	2.01477	1.33693
	2 to 4	4.05	39.3	17.6651	2.22473	1.48877	19.44	2.0216	1.36036
	3 to 5	3.9	40.4	16.9596	2.38214	1.61021	18.72	2.15812	1.4668
	4 to 6	3.7	41.8	16.0222	2.60888	1.78533	17.76	2.3536	1.61931
	5 to 7	3.6	42.8	15.555	2.75152	1.90035	17.28	2.47685	1.7197
	6 to 8	3.95	34.5	17.1945	2.00646	1.2656	18.96	1.81962	0.926534
	7 to 9	3.25	35.3	13.9283	2.53441	1.59617	15.6	2.26282	1.43378
	8 to 10	4.3	39.1	18.8456	2.07475	1.39043	20.64	1.89438	1.03395
	Average	3.8375	38.925	16.6706	2.35056	1.56284	18.42	2.12522	1.36217

## Sheet: Speed calculation sheet
			speed with gait <2		gait >2.9		2.0<gait<2.9
						allo	morpho		allo	morpho	a	b	c allo	a*b*c	c morpho	a*b*c	allo a		b	c=a*b	speed	morpho				speed	combination
Trackway	Steps	Average FL	h (allometric)	h (morphometric)	stride	gait (stride/h)	gait	stride (m)	h (m)	h (m)	0.25*g^0.5	stride ^1.67	h^-1.17	speed	h ^ -1.17	speed	gh	1.8h	(stride/1.8h)^2.56		c^0.5	gh	1.8h	b	c	c^0.5	allo	morpho
A	1 to 3	4.3	18.8456	20.64	55	2.91845	2.66473	0.55	0.188456	0.2064	0.783023	0.368473	7.04699	2.03322	6.33563	1.82797	1.84876	0.339221	3.44581	6.37047	2.52398	2.02478	0.37152	2.73007	5.52781	2.35113	2.2786	2.08955
	2 to 4	4.2	18.3727	20.16	50	2.72142	2.48016	0.5	0.183727	0.2016	0.783023	0.314253	7.25967	1.78637	6.51248	1.60251	1.80237	0.330709	2.88125	5.19306	2.27883	1.9777	0.36288	2.2718	4.49293	2.11965	2.0326	1.86108
	3 to 5	4.25	18.6091	20.4	56	3.00929	2.7451	0.56	0.186091	0.204	0.783023	0.379729	7.15191	2.12653	6.42292	1.90977	1.82555	0.334963	3.72708	6.80397	2.60844	2.00124	0.3672	2.94585	5.89535	2.42803	2.36748	2.1689
	4 to 6	4.2	18.3727	20.16	64	3.48342	3.1746	0.64	0.183727	0.2016	0.783023	0.474592	7.25967	2.69781	6.51248	2.42014	1.80237	0.330709	5.42048	9.76969	3.12565	1.9777	0.36288	4.27393	8.45253	2.90732	2.91173	2.66373
	5 to 7	4.6	20.2695	22.08	64	3.15745	2.89855	0.64	0.202695	0.2208	0.783023	0.474592	6.47133	2.40485	5.85492	2.17579	1.98844	0.364851	4.21507	8.38141	2.89507	2.16605	0.39744	3.38599	7.33421	2.70818	2.64996	2.44198
C	1 to 3	13.35	58.7178	60.075	140	2.38428	2.33042	1.4	0.587178	0.60075	0.783023	1.75402	1.8644	2.56063	1.81522	2.49308	5.76022	1.05692	2.05371	11.8298	3.43945	5.89336	1.08135	1.93702	11.4156	3.37869	3.00004	2.93589
	2 to 4	14.2	62.9985	63.9	142	2.25402	2.22222	1.42	0.629985	0.639	0.783023	1.79606	1.71705	2.41479	1.68874	2.37498	6.18015	1.13397	1.77859	10.9919	3.31541	6.26859	1.1502	1.71506	10.751	3.27887	2.8651	2.82692
	3 to 5	13.6	59.973	61.2	148	2.46778	2.4183	1.48	0.59973	0.612	0.783023	1.92458	1.81883	2.74096	1.77624	2.67678	5.88335	1.07951	2.24288	13.1956	3.63258	6.00372	1.1016	2.12955	12.7852	3.57565	3.18677	3.12621
Chewore Trackway (Lingham-Soliar and Borderick, 2000)	1 to 3	3.95	17.1945	18.96	38.2	2.22164	2.01477	0.382	0.171945	0.1896	0.783023	0.200468	7.84502	1.23144	6.99728	1.09837	1.68678	0.309501	1.71391	2.89099	1.70029	1.85998	0.34128	1.3345	2.48214	1.57548	1.46587	1.33693
	2 to 4	4.05	17.6651	19.44	39.3	2.22473	2.0216	0.393	0.176651	0.1944	0.783023	0.210201	7.60106	1.25108	6.79556	1.1185	1.73295	0.317972	1.72001	2.98068	1.72646	1.90706	0.34992	1.34612	2.56714	1.60223	1.48877	1.36036
	3 to 5	3.9	16.9596	18.72	40.4	2.38214	2.15812	0.404	0.169596	0.1872	0.783023	0.220119	7.97233	1.37409	7.10235	1.22415	1.66373	0.305272	2.04898	3.40895	1.84634	1.83643	0.33696	1.59124	2.9222	1.70945	1.61021	1.4668
	4 to 6	3.7	16.0222	17.76	41.8	2.60888	2.3536	0.418	0.160222	0.1776	0.783023	0.233005	8.52069	1.55458	7.55356	1.37813	1.57178	0.2884	2.58597	4.06458	2.01608	1.74226	0.31968	1.98673	3.4614	1.86048	1.78533	1.61931
	5 to 7	3.6	15.555	17.28	42.8	2.75152	2.47685	0.428	0.15555	0.1728	0.783023	0.242388	8.82085	1.67416	7.79963	1.48033	1.52595	0.279991	2.96352	4.52218	2.12654	1.69517	0.31104	2.26405	3.83795	1.95907	1.90035	1.7197
	6 to 8	3.95	17.1945	18.96	34.5	2.00646	1.81962	0.345	0.171945	0.1896	0.783023	0.169106	7.84502	1.03879	6.99728	0.926534	1.68678	0.309501	1.32045	2.22731	1.49242	1.85998	0.34128	1.02814	1.91232	1.38287	1.2656	1.1547
	7 to 9	3.25	13.9283	15.6	35.3	2.53441	2.26282	0.353	0.139283	0.156	0.783023	0.175705	10.0378	1.38101	8.79112	1.20949	1.36637	0.25071	2.40118	3.2809	1.81133	1.53036	0.2808	1.79641	2.74916	1.65806	1.59617	1.43378
	8 to 10	4.3	18.8456	20.64	39.1	2.07475	1.89438	0.391	0.188456	0.2064	0.783023	0.208418	7.04699	1.15004	6.33563	1.03395	1.84876	0.339221	1.43859	2.65959	1.63083	2.02478	0.37152	1.13977	2.30779	1.51914	1.39043	1.27655

## Sheet: S&B 2000 vs us
Chewore trackway measurements
	Print length		Pace				Stride		Pace angulation		Track width
1	5.3	3.7	1 to 2	25.3	20.8	1 to 3	46.7	38.2	148	148	7	8.6
2	4.7	3.8	2 to 3	23.5	19.9	2 to 4	49.2	39.3	156	153	5.3	7.6
3	5.2	4.2	3 to 4	27	21.7	3 to 5	50.8	40.4	142	144	8.7	9.2
4	5.5	4.3	4 to 5	26.7	22.3	4 to 6	50.8	41.8	160	167	3.9	7
5	4.5	3.6	5 to 6	25.6	20.4	5 to 7	41.6	42.8	130	120	9.5	11
6	-3.9	3.1	6 to 7	23	19.1	6 to 8	42.2	34.5	133	134	8.9	9.8
7	5	3.6	7 to 8	22.8	19.8	7 to 9	42.5	35.3	135	136	8.7	9.3
8	4.8	4.8	8 to 9	22.5	19	8 to 10	42.7	39.1	138	142	–	9.7
9	–	2.9	9 to 10	5.3	22.7	–		–		–		–
10		3.8
Average	3.8	3.8		22.41	20.63		45.8	38.925	142.75	143	7,4*	9
Red = measured in the field by Lingham-Soliar and Broderick, 2000 (see their Table II).
Green = measured by us from photo via ImageJ											not our method!
